# Supplementary material for: High-Durability Photothermal Slippery Surfaces for Droplet Manipulation Based on Ultraviolet Lithography
Source: Polymers (Basel). 2023 Feb 24;15(5):1132. doi: 10.3390/polym15051132 (PMC10007373; doi:10.3390/polym15051132)
Supplement: Supplementary file 1 [file polymers-15-01132-s001.zip]

Archive with 2 entries (2 files):
- continuous manipulation of droplet.mp4
- supplementary.pdf
